# Supplementary material for: Lipid and lipoprotein concentrations during pregnancy and associations with ethnicity
Source: BMC Pregnancy Childbirth. 2022 Mar 24;22:246. doi: 10.1186/s12884-022-04524-2 (PMC8953044; doi:10.1186/s12884-022-04524-2)
Supplement: Supplementary file 3 — Additional file 3: Table S1a. Concentrations of lipids and lipoproteins (mmol/L) at gestational age (GA) 15 by ethnic groups. Values in mean and 95% CI. Table S1b. Concentrations of lipids and lipoproteins (mmol/L) at gestational age (GA) 28 by ethnic groups. Values in mean and 95% CI. Table S1c. Concentrations of lipids and lipoproteins (mmol/L) at 14 weeks postpartum by ethnic groups. Values in mean and 95% CI. Table S2a. Changes in concentrations of lipids and lipoproteins (mmol/L) from gestational age (GA) 15 to 28 by ethnic groups. Values in β and 95% CI. Table S2b. Changes in concentrations of lipids and lipoproteins (mmol/L) from gestational age (GA) 15 to 14 weeks postpartum by ethnic groups. Values in β and 95% CI. [file 12884_2022_4524_MOESM3_ESM.xlsx]

## Sheet: TS1a
Table S1a. Concentrations of lipids and lipoproteins (mmol/L) at gestational age 15 by ethnic groups. Values in mean and 95% confidence interval (CI)
	Unadjusted		Model 1		Model 2		Model 3		Model 4
	Mean	(95 % CI)	Mean	(95 % CI)	Mean	(95 % CI)	Mean	(95 % CI)	Mean	(95 % CI)
Triglycerides (mmol/L)
Ethnic origin
Western Europe	1.23	(1.17, 1.28)	1.26	(1.20, 1.31)	1.24	(1.18, 1.29)	1.26	(1.20, 1.32)	1.26	(1.21, 1.32)
South Asia	1.43	(1.35, 1.50)	1.41	(1.33, 1.48)	1.43	(1.36, 1.50)	1.42*	(1.35, 1.49)	1.44	(1.37, 1.51)
Middle East	1.37	(1.26, 1.48)	1.37	(1.28, 1.46)	1.38	(1.29, 1.47)	1.35	(1.26, 1.44)	1.32	(1.23, 1.41)
Africa	1.12	(1.02, 1.22)	1.04	(0.90, 1.17)	1.07	(0.94, 1.20)	1.03*	(0.90, 1.16)	0.97	(0.83, 1.10)
East Asia	1.66	(1.45, 1.86)	1.62	(1.46, 1.77)	1.59	(1.44, 1.74)	1.58*	(1.43, 1.73)	1.66	(1.50, 1.81)
Eastern Europe	1.21	(1.03, 1.40)	1.23	(1.08, 1.39)	1.25	(1.10, 1.41)	1.27	(1.11, 1.43)	1.29	(1.14, 1.44)
HDL-cholesterol (mmol/L)
Ethnic origin
Western Europe	1.74	(1.70, 1.78)	1.76	(1.72, 1.80)	1.76	(1.72, 1.80)	1.74	(1.70, 1.78)	1.74	(1.70, 1.79)
South Asia	1.66	(1.61, 1.72)	1.65	(1.60, 1.70)	1.66	(1.60, 1.71)	1.66	(1.61, 1.71)	1.65	(1.60, 1.71)
Middle East	1.68	(1.61, 1.75)	1.68	(1.62, 1.74)	1.69	(1.62, 1.75)	1.71	(1.64, 1.78)	1.72	(1.65, 1.79)
Africa	1.79	(1.68, 1.90)	1.73	(1.63, 1.83)	1.74	(1.64, 1.84)	1.76	(1.66, 1.86)	1.79	(1.69, 1.86)
East Asia	1.84	(1.71, 1.96)	1.81	(1.70, 1.92)	1.80	(1.69, 1.91)	1.80	(1.69, 1.91)	1.77	(1.66, 1.89)
Eastern Europe	1.82	(1.71, 1.93)	1.83	(1.72, 1.94)	1.84	(1.72, 1.95)	1.84	(1.73, 1.95)	1.83	(1.72, 1.95)
LDL-cholesterol (mmol/L)
Ethnic origin
Western Europe	2.70	(2.62, 2.78)	2.74	(2.66, 2.83)	2.73	(2.65, 2,81)	2.75	(2.66, 2.84)	2.75	(2.65, 2.84)
South Asia	2.81	(2.71, 2.91)	2.78	(2.67, 2.88)	2.79	(2.69, 2.90)	2.78	(2.68, 2.88)	2.79	(2.69, 2.90)
Middle East	2.74	(2.58, 2.90)	2.75	(2.62, 2.88)	2.75	(2.62, 2.88)	2.74	(2.61, 2.87)	2.72	(2.59, 2.87)
Africa	2.94	(2.74, 3.15)	2.81	(2.62, 3.00)	2.83	(2.64, 3.03)	2.81	(2.61, 3.01)	2.77	(2.57, 2.97)
East Asia	2.50	(2.22, 2.77)	2.43	(2.20, 2.65)	2.41	(2.19, 2.63)	2.40	(2.18, 2.62)	2.45	(2.23, 2.68)
Eastern Europe	2.79	(2.59, 2.99)	2.83	(2.61, 3.06)	2.85	(2.62, 3.07)	2.86	(2.63, 3.09)	2.87	(2.65, 3.10)
Total cholesterol (mmol/L)
Ethnic origin
Western Europe	4.93	(4.84, 5,03)	5.01	(4.92, 5.11)	4.98	(4.89, 5.08)	5.00	(4.90, 5.10)	5.00	(4.91, 5.10)
South Asia	5.04	(4.91, 5.17)	4.99	(4.87, 5.11)	5.02	(4.90, 5.14)	5.01	(4.89, 5.13)	5.02	(4.90, 5.14)
Middle East	4.97	(4.78, 5.15)	4.97	(4.82, 5.12)	4.98	(4.83, 5.13)	4.98	(4.83, 5.13)	4.96	(4.81, 5.11)
Africa	5.18	(4.92, 5.43)	4.96	(4.74, 5.18)	5.00	(4.78, 5.22)	4.98	(4.76, 5.20)	4.94	(4.71, 5.16)
East Asia	5.00	(4.68, 5.32)	4.89	(4.64, 5.14)	4.85	(4.60, 5.10)	4.85	(4.60, 5.10)	4.89	(4.64, 5.15)
Eastern Europe	5.07	(4.84, 5.29)	5.12	(4.87, 5.38)	5.15	(4.89, 5.40)	5.17	(4.92, 5.42)	5.18	(4.93, 5.44)
Model 1 is adjusted for mean gestational age.
Model 2 is additionally adjusted for age.
Model 3 is additionally adjusted for education.
Model 4 is additionally adjusted for fat mass index (kg/m2) at gestational age 15.
Ethnic groups that differed statistical significant (p<0.004) from the Western European group (reference) are marked *.
Statistics: Linear regression.

## Sheet: TS1b
Table S1b. Concentrations of lipids and lipoproteins (mmol/L) at gestational age 28 by ethnic groups. Values in mean and 95% confidence interval (CI)
	Unadjusted		Model 1		Model 2		Model 3		Model 4
	Mean	(95 % CI)	Mean	(95 % CI)	Mean	(95 % CI)	Mean	(95 % CI)	Mean	(95 % CI)
Triglycerides (mmol/L)
Ethnic origin
Western Europe	1.97	(1.89, 2.06)	1.98	(1.90, 2.05)	1.96	(1.89, 2.04)	1.99	(1.91, 2.07)	1.99	(1.91, 2.07)
South Asia	2.03	(1.94, 2.12)	2.03	(1.93, 2.13)	2.05	(1.95, 2.14)	2.04	(1.95, 2.13)	2.06	(1.96, 2.15)
Middle East	1.99	(1.87, 2.12)	1.98	(1.86, 2.11)	1.99	(1.86, 2.11)	1.95	(1.82, 2.08)	1.92	(1.78, 2.05)
Africa	1.59	(1.48, 1.73)	1.58	(1.39, 1.77)	1.61	(1.44, 1.81)	1.57*	(1.38, 1.76)	1.51	(1.34, 1.71)
East Asia	2.24	(1.99, 2.50)	2.25	(2.04, 2.46)	2.23	(2.02, 2.44)	2.22	(2.01, 2.43)	2.29	(2.08, 2.50)
Eastern Europe	2.00	(1.82, 2.18)	1.99	(1.79, 2.20)	2.01	(1.81, 2.22)	2.04	(1.83, 2.25)	2.06	(1.85, 2.27)
HDL-cholesterol (mmol/L)
Ethnic origin
Western Europe	1.93	(1.89, 1.97)	1.93	(1.88, 1.98)	1.93	(1.88, 1.98)	1.90	(1.85, 1.95)	1.91	(1.85, 1.96)
South Asia	1.87	(1.81, 1.94)	1.87	(1.81, 1.93)	1.87	(1.81, 1.94)	1.88	(1.82, 1.94)	1.88	(1.81, 1.94)
Middle East	1.89	(1.79, 1.99)	1.89	(1.81, 1.97)	1.89	(1.81, 1.97)	1.93	(1.85, 2.01)	1.94	(1.85, 2.02)
Africa	1.88	(1.76, 1.98)	1.88	(1.76, 2.00)	1.89	(1.75, 1.99)	1.92	(1.79, 2.05)	1.94	(1.81 2.05)
East Asia	2.12	(1.96, 2.28)	2.12	(1.98, 2.26)	2.12	(1.98, 2.26)	2.13*	(2.00, 2.26)	2.11	(1.97, 2.25)
Eastern Europe	1.97	(1.82, 2.11)	1.97	(1.84, 2.11)	1.97	(1.84, 2.11)	1.98	(1.85, 2.11)	1.99	(1.86, 2.13)
LDL-cholesterol (mmol/L)
Ethnic origin
Western Europe	3.62	(3.51, 3.74)	3.62	(3.51, 3.74)	3.63	(3.52, 3.74)	3.62	(3.50, 3.74)	3.62	(3.50, 3.74)
South Asia	3.31	(3.18, 3.44)	3.31	(3.17, 3.45)	3.31	(3.17, 3.46)	3.32*	(3.18, 3.46)	3.31	(3.17, 3.46)
Middle East	3.29	(3.10, 3.49)	3.28	(3.10, 3.46)	3.28	(3.10, 3.46)	3.30	(3.11, 3.49)	3.31	(3.12, 3.51)
Africa	3.41	(3.15, 3.66)	3.40	(3.14, 3.67)	3.40	(3.13, 3.66)	3.41	(3.14, 3.68)	3.45	(3.16, 3.71)
East Asia	3.02	(2.72, 3.33)	3.03	(2.72, 3.34)	3.03	(2.72, 3.34)	3.03*	(2.72, 3.34)	2.99	(2.67, 3.30)
Eastern Europe	3.79	(3.45, 4.12)	3.78	(3.48, 4.07)	3.78	(3.48, 4.08)	3.75	(3.45, 4.05)	3.76	(3.45, 4.06)
Total cholesterol (mmol/L)
Ethnic origin
Western Europe	6.36	(6.24, 6.48)	6.36	(6.24, 6.48)	6.35	(6.23, 6.48)	6.33	(6.20, 6.46)	6.34	(6.21, 6.47)
South Asia	6.01	(5.86, 6.17)	6.02	(5.86, 6.17)	6.03	(5.87, 6.19)	6.04	(5.88, 6.20)	6.04	(5.88, 6.20)
Middle East	5.94	(5.72, 6.17)	5.93	(5.73, 6.14)	5.94	(5.74, 6.14)	5.97	(5.76, 6.18)	5.98	(5.76, 6.20)
Africa	5.93	(5.63, 6.21)	5.92	(5.62, 6.23)	5.94	(5.63, 6.23)	5.97	(5.67, 6.27)	5.99	(5.67, 6.29)
East Asia	6.14	(5.76, 6.51)	6.14	(5.80, 6.48)	6.13	(5.78, 6.47)	6.13	(5.76, 6.47)	6.11	(5.77, 6.46)
Eastern Europe	6.58	(6.24, 6.93)	6.57	(6.24, 6.91)	6.59	(6.25, 6.92)	6.57	(6.23, 6.91)	6.61	(6.26, 6.95)
Model 1 is adjusted for mean gestational age.
Model 2 is additionally adjusted for age.
Model 3 is additionally adjusted for education.
Model 4 is additionally adjusted for fat mass index (kg/m2) at gestational age 28.
Ethnic groups that differed statistical significant (p<0.004) from the Western European group (reference) are marked *.
Statistics: Linear regression.

## Sheet: TS1c
Table S1c. Concentrations of lipids and lipoproteins (mmol/L) at 14 weeks postpartum by ethnic groups. Values in mean and 95% confidence interval (CI)
	Unadjusted		Model 1		Model 2		Model 3		Model 4		Model 5
	Mean	(95 % CI)	Mean	(95 % CI)	Mean	(95 % CI)	Mean	(95 % CI)	Mean	(95 % CI)	Mean	(95 % CI)
Triglycerides (mmol/L)
Ethnic origin
Western Europe	0.92	(0.86, 0.98)	0.92	(0.85, 0.99)	0.92	(0.85, 0.98)	0.95	(0.88, 1.02)	0.96	(0.89, 1.02)	0.95	(0.89, 1.01)
South Asia	1.10	(1.02, 1.19)	1.10	(1.02, 1.18)	1.11	(1.03, 1.19)	1.10	(1.02, 1.18)	1.10	(1.02, 1.17)	1.08	(1.01, 1.15)
Middle East	1.02	(0.93, 1.11)	1.02	(0.92, 1.12)	1.02	(0.92, 1.12)	0.97	(0.87, 1.07)	0.96	(0.86, 1.05)	0.95	(0.86, 1.05)
Africa	0.74	(0.64, 0.84)	0.74	(0.58, 0.89)	0.74	(0.58, 0.89)	0.69*	(0.54, 0.84)	0.61	(0.46, 0.75)	0.64	(0.49, 0.78)
East Asia	1.16	(0.88, 1.43)	1.16	(0.99, 1.32)	1.15	(0.99, 1.32)	1.14	(0.98, 1.30)	1.21	(1.06, 1.37)	1.23	(1.07, 1.38)
Eastern Europe	0.93	(0.77, 1.09)	0.93	(0.77, 1.09)	0.94	(0.77, 1.10)	0.96	(0.80, 1.12)	0.96	(0.81, 1.12)	0.98	(0.83, 1.13)
HDL cholesterol (mmol/L)
Ethnic origin
Western Europe	1.61	(1.56, 1.66)	1.60	(1.55, 1.65)	1.60	(1.55, 1.65)	1.58	(1.53, 1.63)	1.58	(1.53, 1.62)	1.59	(1.54, 1.63)
South Asia	1.43	(1.37, 1.48)	1.43	(1.37, 1.49)	1.44	(1.38, 1.50)	1.44*	(1.39, 1.49)	1.43	(1.38, 1.49)	1.45	(1.39, 1.50)
Middle East	1.54	(1.46, 1.62)	1.54	(1.47, 1.62)	1.55	(1.47, 1.62)	1.57	(1.49, 1.65)	1.58	(1.52, 1.66)	1.58	(1.51, 1.66)
Africa	1.67	(1.55, 1.78)	1.67	(1.55, 1.79)	1.67	(1.55, 1.78)	1.69	(1.57, 1.81)	1.75	(1.64, 1.87)	1.75	(1.63, 1.85)
East Asia	1.50	(1.38, 1.62)	1.51	(1.39, 1.64)	1.51	(1.38, 1.63)	1.51	(1.39, 1.63)	1.43	(1.32, 1.56)	1.42	(1.31, 1.54)
Eastern Europe	1.52	(1.40, 1.64)	1.52	(1.39, 1.64)	1.53	(1.40, 1.65)	1.52	(1.40, 1.64)	1.52	(1.40, 1.64)	1.50	(1.38, 1.61)
LDL-cholesterol (mmol/L)
Ethnic origin
Western Europe	3.09	(2.99, 3.20)	3.09	(2.98, 3.20)	3.05	(2.94, 3.15)	3.06	(2.95, 3.17)	3.06	(2.95, 3.17)	3.07	(2.95, 3.18)
South Asia	3.13	(3.01, 3.24)	3.13	(3.00, 3.26)	3.17	(3.05, 3.30)	3.17	(3.05, 3.29)	3.17	(3.04, 3.29)	3.16	(3.03, 3.29)
Middle East	2.98	(2.77, 3.13)	2.98	(2.82, 3.15)	2.94	(2.78, 3.09)	2.94	(2.78, 3.10)	2.93	(2.76, 3.09)	2.95	(2.78, 3.13)
Africa	2.95	(2.72, 3.19)	2.95	(2.69, 3.21)	3.01	(2.76, 3.26)	3.00	(2.75, 3.25)	2.96	(2.71, 3.22)	2.95	(2.69, 3.21)
East Asia	3.03	(2.74, 3.31)	3.04	(2.75, 3.32)	3.01	(2.74, 3.28)	3.01	(2.74, 3.28)	3.05	(2.77, 3.33)	3.06	(2.77, 3.35)
Eastern Europe	3.11	(2.83, 3.38)	3.10	(2.83, 3.38)	3.14	(2.88, 3.41)	3.14	(2.87, 3.41)	3.15	(2.88, 3.41)	3.16	(2.88, 3.43)
Total cholesterol (mmol/L)
Ethnic origin
Western Europe	5.09	(4.97, 5.20)	5.08	(4.96, 5.20)	5.03	(4.91, 5.14)	5.03	(4.91, 5.15)	5.04	(4.91, 5.16)	5.05	(4.92, 5.18)
South Asia	5.00	(4.86, 5.14)	5.01	(4.87, 5.15)	5.07	(4.93, 5.21)	5.07	(4.93, 5.21)	5.05	(4.91, 5.19)	5.05	(4.90, 5.19)
Middle East	4.95	(4.73, 5.16)	4.95	(4.77, 5.13)	4.91	(4.74, 5.09)	4.92	(4.74, 5.10)	4.92	(4.73, 5.10)	4.94	(4.75, 5.13)
Africa	4.91	4.64, 5.18)	4.92	(4.63, 5.21)	4.98	(4.70, 5.25)	4.97	4.69, 5.25)	4.97	(4.68, 5.25)	4.95	(4.66, 5.24)
East Asia	5.02	4.69, 5.34)	5.04	(4.73, 5.34)	4.99	(4.70, 5.29)	4.99	(4.70, 5.28)	4.98	(4.67, 5.29)	4.98	(4.67, 5.30)
Eastern Europe	5.02	(4.71, 5.32)	5.01	(4.70, 5.31)	5.06	(4.77, 5.35)	5.07	(4.78, 5.36)	5.07	(4.77, 5.36)	5.07	(4.76, 5.37)
Model 1 is adjusted for mean weeks postpartum.
Model 2 is additionally adjusted for age.
Model 3 is additionally adjusted for education.
Model 4 is additionally adjusted for fat mass index (kg/m2) at 14 weeks postpartum.
Model 5 is additionally adjusted for breastfeeding.
Ethnic groups that differed statistical significant (p<0.004) from the Western European group (reference) are marked *.
Statistics: Linear regression.

## Sheet: TS2a
Table S2a. Changes in concentration of lipids and lipoproteins (mmol/L) from gestational age 15 to 28 by ethnic groups. Values in β and 95% confidence interval (CI)
	Unadjusted			Model 1			Model 2			Model 3			Model 4
	β*	(95 % CI)	P-value	𝛽β	(95 % CI)	P-value	𝛽β	(95 % CI)	P-value	𝛽β	(95 % CI)	P-value	𝛽β	(95 % CI)	P-value
Triglycerides (mmol/L)
Ethnic origin
Western Europe	0.75	(0.69, 0.81)	<0.004	0.73	(0.67, 0.79)	<0.004	0.73	(0.67, 0.79)	<0.004	0.73	(0.67, 0.79)	<0.004	0.73	(0.67, 0.79)	<0.004
South Asia	0.59	(0.51, 0.67)	<0.004	0.61	(0.53, 0.63)	<0.004	0.61	(0.53, 0.68)	<0.004	0.61	(0.54, 0.68)	<0.004	0.61	(0.53, 0.69)	<0.004
Middle East	0.64	(0.54, 0.73)	<0.004	0.63	(0.53, 0.73)	<0.004	0.63	(0.53, 0.73)	<0.004	0.63	(0.53, 0.73)	<0.004	0.63	(0.53, 0.73)	<0.004
Africa	0.45	(0.31, 0.60)	<0.004	0.52	(0.37, 0.66)	<0.004	0.52	(0.37, 0.66)	<0.004	0.52	(0.38, 0.66)	<0.004	0.52	(0.37, 0.66)	<0.004
East Asia	0.60	(0.43, 0.77)	<0.004	0.64	(0.47, 0.80)	<0.004	0.64	(0.48, 0.80)	<0.004	0.64	(0.48, 0.80)	<0.004	0.64	(0.48, 0.80)	<0.004
Eastern Europe	0.78	(0.62, 0.95)	<0.004	0.76	(0.51, 0.91)	<0.004	0.76	(0.60, 0.92)	<0.004	0.77	(0.61, 0.93)	<0.004	0.77	(0.61, 0.93)	<0.004
HDL-cholesterol (mmol/L)
Ethnic origin
Western Europe	0.18	(0.15, 0.22)	<0.004	0.18	(0.14, 0.21)	<0.004	0.18	(0.14, 0.21)	<0.004	0.18	(0.15, 0.21)	<0.004	0.18	(0.14, 0.21)	<0.004
South Asia	0.20	(0.15, 0.25)	<0.004	0.21	(0.16, 0.25)	<0.004	0.21	(0.16, 0.25)	<0.004	0.21	(0.17, 0.25)	<0.004	0.21	(0.16, 0.25)	<0.004
Middle East	0.19	(0.13, 0.25)	<0.004	0.19	(0.13, 0.25)	<0.004	0.19	(0.13, 0.25)	<0.004	0.18	(0.12, 0.24)	<0.004	0.18	(0.12, 0.24)	<0.004
Africa	0.07	(-0.01, 0.16)	0.120	0.09	(0.00, 0.18)	0.039	0.09	(0.01, 0.18)	0.038	0.09	(0.00, 0.18)	0.040	0.09	(0.00, 0.18)	0.038
East Asia	0.27	(0.17, 0.37)	<0.004	0.29	(0.18, 0.39)	<0.004	0.29	(0.18, 0.39)	<0.004	0.29	(0.19, 0.39)	<0.004	0.29	(0.18, 0.39)	<0.004
Eastern Europe	0.14	(0.04, 0.24)	0.006	0.13	(0.03, 0.23)	0.008	0.13	(0.03, 0.23)	0.008	0.13	(0.03, 0.23)	0.008	0.13	(0.03, 0.24)	0.008
LDL-cholesterol (mmol/L)
Ethnic origin
Western Europe	0.94	(0.85, 1.02)	<0.004	0.91	(0.83, 0.99)	<0.004	0.91	(0.83, 0.99)	<0.004	0.91	(0.83, 0.99)	<0.004	0.91	(0.83, 0.99)	<0.004
South Asia	0.50	(0.40, 0.61)	<0.004	0.52	(0.42, 0.63)	<0.004	0.52	(0.42, 0.63)	<0.004	0.52	(0.42, 0.62)	<0.004	0.52	(0.41, 0.62)	<0.004
Middle East	0.55	(0.41, 0.68)	<0.004	0.54	(0.41, 0.68)	<0.004	0.54	(0.41, 0.68)	<0.004	0.54	(0.41, 0.67)	<0.004	0.54	(0.40, 0.67)	<0.004
Africa	0.44	(0.24, 0.64)	<0.004	0.51	(0.31, 0.71)	<0.004	0.51	(0.31, 0.71)	<0.004	0.51	(0.31, 0.71)	<0.004	0.51	(0.31, 0.71)	<0.004
East Asia	0.56	(0.33, 0.80)	<0.004	0.61	(0.38, 0.84)	<0.004	0.61	(0.38, 0.84)	<0.004	0.61	(0.38, 0.84)	<0.004	0.61	(0.38, 0.84)	<0.004
Eastern Europe	1.02	(0.80, 1.25)	<0.004	1.00	(0.77, 1.22)	<0.004	1.00	(0.77, 1.22)	<0.004	0.96	(0.74, 1.18)	<0.004	0.96	(0.74, 1.19)	<0.004
Total cholesterol (mmol/L)
Ethnic origin
Western Europe	1.43	(1.34, 1.53)	<0.004	1.39	(1.30, 1.48)	<0.004	1.39	(1.30, 1.48)	<0.004	1.39	(1.30, 1.48)	<0.004	1.39	(1.30, 1.48)	<0.004
South Asia	0.96	(0.84, 1.09)	<0.004	1.00	(0.88, 1.12)	<0.004	1.00	(0.88, 1.12)	<0.004	1.00	(0.88, 1.12)	<0.004	0.99	(0.87, 1.11)	<0.004
Middle East	0.96	(0.80, 1.11)	<0.004	0.95	(0.80, 1.10)	<0.004	0.95	(0.80, 1.10)	<0.004	0.94	(0.79, 1.09)	<0.004	0.94	(0.79, 1.09)	<0.004
Africa	0.70	(0.47, 0.93)	<0.004	0.82	(0.60, 1.05)	<0.004	0.83	(0.60, 1.05)	<0.004	0.83	(0.61, 1.05)	<0.004	0.83	(0.60, 1.05)	<0.004
East Asia	1.11	(0.85, 1.37)	<0.004	1.19	(0.93, 1.44)	<0.004	1.19	(0.93, 1.44)	<0.004	1.19	(0.94, 1.44)	<0.004	1.19	(0.93, 1.44)	<0.004
Eastern Europe	1.52	(1.26, 1.78)	<0.004	1.48	(1.23, 1.73)	<0.004	1.48	(1.23, 1.73)	<0.004	1.46	(1.21, 1.71)	<0.004	1.46	(1.20, 1.71)	<0.004
*β: longitudinal linear regression coefficient
Model 1 is adjusted for mean gestational age.
Model 2 is additionally adjusted for age.
Model 3 is additionally adjusted for education.
Model 4 is additionally adjusted for fat mass index (kg/m2) at gestational age 15.
Statistics: Linear mixed effect regression model.

## Sheet: TS2b
Table S2b. Changes in concentrations in lipids and lipoproteins (mmol/L) from gestational age 15 to 14 weeks postpartum by ethnic groups. Values in β and 95% confidence interval (CI)
	Unadjusted			Model 1			Model 2			Model 3			Model 4
	β*	(95 % CI)	P-value	β	(95 % CI)	P-value	𝛽β	(95 % CI)	P-value	𝛽β	(95 % CI)	P-value	𝛽β	(95 % CI)	P-value
Triglycerides (mmol/L)
Ethnic origin
Western Europe	-0.31	(-0.38, -0.24)	<0.004	-0.32	(-0.39, -0.26)	<0.004	-0.32	(-0.39, -0.26)	<0.004	-0.32	(-0.39, -0.25)	<0.004	-0.32	(-0.39, -0.26)	<0.004
South Asia	-0.34	(-0.42, -0.25)	<0.004	-0.32	(-0.40 -0.24)	<0.004	-0.32	(-0.40 -0.24)	<0.004	-0.32	(-0.40 -0.24)	<0.004	-0.32	(-0.41 -0.24)	<0.004
Middle East	-0.35	(-0.45, -0.24)	<0.004	-0.35	(-0.45, -0.24)	<0.004	-0.35	(-0.45, -0.24)	<0.004	-0.35	(-0.45, -0.25)	<0.004	-0.35	(-0.46, -0.25)	<0.004
Africa	-0.42	(-0-58, -0.25)	<0.004	-0.36	(-0.52, -0.19)	<0.004	-0.36	(-0.52, -0.20)	<0.004	-0.36	(-0.52, -0.20)	<0.004	-0.36	(-0.52, -0.20)	<0.004
East Asia	-0.45	(-0.63, -0.27)	<0.004	-0.43	(-0.61, -0.26)	<0.004	-0.43	(-0.61, -0.25)	<0.004	-0.43	(-0.60, -0.26)	<0.004	-0.43	(-0.60, -0.25)	<0.004
Eastern Europe	-0.29	(-0.46, -0.11)	<0.004	-0.29	(-0.46, -0.12)	<0.004	-0.29	(-0.46, -0.12)	<0.004	-0.29	(-0.47, -0.11)	<0.004	-0.29	(-0.47, -0.12)	<0.004
HDL-cholesterol (mmol/L)
Ethnic origin
Western Europe	-0.13	(-0.17, -0.08)	<0.004	-0.13	(-0.17, -0.09)	<0.004	-0.13	(-0.17, -0.09)	<0.004	-0.13	(-0.17, -0.09)	<0.004	-0.13	(-0.17, -0.09)	<0.004
South Asia	-0.24	(-0.29, -0.19)	<0.004	-0.23	(-0.28, -0.18)	<0.004	-0.23	(-0.28, -0.18)	<0.004	-0.23	(-0.28, -0.18)	<0.004	-0.24	(-0.29, -0.18)	<0.004
Middle East	-0.15	(-0.22, -0.09)	<0.004	-0.15	(-0.22, -0.09)	<0.004	-0.15	(-0.22, -0.09)	<0.004	-0.16	(-0.22, -0.10)	<0.004	-0.16	(-0.22, -0.09)	<0.004
Africa	-0.13	(-0.23, -0.03)	0.010	-0.10	(-0.20, -0.00)	0.046	-0.10	(-0.20, -0.00)	0.045	-0.10	(-0.20, -0.00)	0.045	-0.10	(-0.20, -0.00)	0.047
East Asia	-0.36	(-0.47, -0.24)	<0.004	-0.35	(-0.46, -0.24)	<0.004	-0.35	(-0.46, -0.24)	<0.004	-0.35	(-0.46, -0.24)	<0.004	-0.35	(-0.46, -0.24)	<0.004
Eastern Europe	-0.25	(-0.36, -0.14)	<0.004	-0.25	(-0.36, -0.14)	<0.004	-0.25	(-0.36, -0.14)	<0.004	-0.26	(-0.37, -0.15)	<0.004	-0.26	(-0.37, -0.15)	<0.004
LDL-cholesterol (mmol/L)
Ethnic origin
Western Europe	0.36	(0.27, 0.46)	<0.004	0.34	(0.25, 0.44)	<0.004	0.34	(0.25, 0.44)	<0.004	0.34	(0.25, 0.43)	<0.004	0.34	(0.25, 0.44)	<0.004
South Asia	0.28	(0.17, 0.39)	<0.004	0.31	(0.19, 0.42)	<0.004	0.31	(0.19, 0.42)	<0.004	0.31	(0.20, 0.42)	<0.004	0.31	(0.20, 0.42)	<0.004
Middle East	0.25	(0.10, 0.39)	<0.004	0.24	(0.10, 0.39)	<0.004	0.24	(0.10, 0.38)	<0.004	0.24	(0.10, 0.38)	<0.004	0.24	(0.09, 0.38)	<0.004
Africa	0.03	(-0.18, 0.25)	0.761	0.10	(-0.11, 0.33)	0.349	0.10	(-0.11, 0.33)	0.355	0.10	(-0.12, 0.32)	0.355	0.10	(-0.11, 0.33)	0.354
East Asia	0.60	(0.35, 0.85)	<0.004	0.63	(0.38, 0.87)	<0.004	0.63	(0.38, 0.87)	<0.004	0.63	(0.39, 0.87)	<0.004	0.63	(0.38, 0.87)	<0.004
Eastern Europe	0.36	(0.12, 0.61)	<0.004	0.36	(0.11, 0.60)	0.004	0.36	(0.11, 0.60)	<0.004	0.35	(0.10, 0.60)	0.005	0.35	(0.10, 0.60)	0.005
Total cholesterol (mmol/L)
Ethnic origin
Western Europe	0.12	(0.01, 0.23)	0.022	0.09	(-0.00, 0.20)	0.067	0.09	(-0.00, 0.20)	0.064	0.09	(-0.01, 0.19)	0.067	0.09	(-0.00, 0.20)	0.070
South Asia	-0.08	(-0.21, 0.04)	0.210	-0.04	(-0.17, 0.08)	0.478	-0.04	(-0.17, 0.08)	0.485	-0.04	(-0.16, 0.08)	0.499	-0.04	(-0.17, 0.08)	0.481
Middle East	-0.02	(-0.18, 0.14)	0.795	-0.02	(-0.18, 0.13)	0.737	-0.02	(-0.19, 0.13)	0.728	-0.03	(-0.18, 0.12)	0.665	-0.03	(-0.19, 0.12)	0.668
Africa	-0.26	(-0.52, -0.01)	0.040	-0.13	(-0.39, 0.11)	0.283	-0.14	(-0.39, 0.11)	0.275	-0.14	(-0.39, 0.11)	0.277	-0.14	(-0.39, 0.11)	0.277
East Asia	0.09	(-0.18, 0.37)	0.505	0.19	(-0.14, 0.43)	0.370	0.12	(-0.14, 0.40)	0.364	0.12	(-0.15, 0.39)	0.365	0.12	(-0.14, 0.40)	0.362
Eastern Europe	0.02	(-0.25, 0.29)	0.884	0.01	(-0.25, 0.28)	0.936	0.01	(-0.25, 0.28)	0.923	0.00	(-0.27, 0.27)	0.983	0.00	(-0.27, 0.27)	0.986
*β: longitudinal linear regression coefficient
Model 1 is adjusted for mean gestational age/weeks postpartum.
Model 2 is additionally adjusted for age.
Model 3 is additionally adjusted for education.
Model 4 is additionally adjusted for fat mass index (kg/m2) at gestational age 15.
Statistics: Linear mixed effect regression model.
